# Supplementary material for: Ecological niche modeling of the pantropical orchid Polystachya concreta (Orchidaceae) and its response to climate change
Source: Sci Rep. 2020 Sep 9;10:14801. doi: 10.1038/s41598-020-71732-1 (PMC7481249; doi:10.1038/s41598-020-71732-1)
Supplement: Supplementary file 2 [file 41598_2020_71732_MOESM2_ESM.xls]

## Sheet: Localities
	Country	Location (description)	Y_lat	X_long	Date	Collector and number	Herbarium / Reference
Polystachya concreta	IVORY COAST	Sassandra	4°56'60.00"N	6° 4'60.00"W	21 Aug. 1956	de Wilde 358	K, WAG
Polystachya concreta	DEMOCRATIC REPUBLIC OF THE CONGO	Goma, Lava Plains	01°40'12"S	29°13'17"E	Mar. 1948	Purseglove P2612	K
Polystachya concreta	DEMOCRATIC REPUBLIC OF THE CONGO	Prov. Orientale, Dungu, rive de la Dungu	03°36'13"N	28°33'52"E	10 Jul 1906	Seret 914	K
Polystachya concreta	LIBERIA	Saniquelle Distr.Nimba Mts	07°39'18"N	08°14'22"W	20 Jul 1969	Johansson 522	K
Polystachya concreta	LIBERIA	Ganta	7°14'15"N	8°58'53"W	6 Jul 1950	Harley 1646	K
Polystachya concreta	LIBERIA	Western Province: Vonjama District: Woeme	8°25'05"N	9°44'53"W	30 Oct 1947	Baldwin 10109	K
Polystachya concreta	LIBERIA	Eastern Prov. Tchien District: rock outcrok about 20 miles east of Zwedru (Tchien)	06°04'00'N	08°07'60"W	5 Aug 1947	Baldwin 7066	K
Polystachya concreta	LIBERIA	Central Prov. Sanokwele Distr. Flumpa	07°21'44"N	08°42'22"W	20 Sep 1947	Baldwin 9370	K
Polystachya concreta	IVORY COAST	Ile Boulay, in Lagune Ebrie, c. 20 km W of Abidjan.	05°20'10"N	04°01'39"W	22 Jul 1963	Oldeman 172	K
Polystachya concreta	EQUATORIAL GUINEA	Fernando Poo	03°29'22"N	08°42'16"E	18 02 1969	Sanford 5916	K
Polystachya concreta	ETHIOPIA	Kaffa Prov. Along Berber Uaha River	06°45'N	35°28'E	21 Dec 1964	Meyer 9006	K
Polystachya concreta	ETHIOPIA	Mezan Tefari; Kaffa	06°58'N	35°25'E	05 Aug 1962	Mooney 9232	K
Polystachya concreta	UGANDA	Bugomolo, Bunyoro	00°55'00"N	31°22'60"E	Aug 1935	S. col. E2148	K
Polystachya concreta	UGANDA	18 miles W of Kampala	00°18'49"N	32°34'52"E	12 Sep 1962	Holmes 372	K
Polystachya concreta	UGANDA	Bugambo, Bukasa Sese	00°57'00"N	33°34'00"E	3 Jul 1935	Thomas 1373	K
Polystachya concreta	UGANDA	Budongo forest	01°47'50"N	31°33'45"E		Eggeling 2075	K
Polystachya concreta	KENYA	Kwale Distr. Kilibasi	04°10'28"N	39°27'37'E	17 Nov 1989	Luke&Robesrtson 2031	K
Polystachya concreta	TANZANIA	E. Usambaras	04°45'00"S	38°30'00"E	23 Sep 1939	Greenway 5902	K
Polystachya concreta	TANZANIA	Amani	04°45'00"S	38°30'00"E	24 Jun 1942	Moreau 34	K
Polystachya concreta	KENYA	Kwale District, E. end Shimba Hills National Reserve near Campsite 1 Shimba Hills National Reserve	04°15'43"S	39°23'11"E	22 Nov 1971	Bally & Smith B14328	K
Polystachya concreta	TANZANIA	Western District, Buyu forest	6°15'51"S	39°12'23"E	19 Nov 1999	Fakih & Abdulla 448	K
Polystachya concreta	TANZANIA	Mbeya Region: Rungwe Distr. Chivanje, Tukuyu Tea Estates	9°15'32"S	33°38'37"E	39 Mar. 1987	Lowett, Congton & Frazer 1797	K
Polystachya concreta	TANZANIA	Tanga Region: Muheza Distr., along the road Muheza-Tongwe	05°18'51"S	38°44'01"E	2 May 1987	Iversen & Mziray 87186	K
Polystachya concreta	TANZANIA	Tanga Region: Muheza Distr., East Usambara Mts., Amani Medical Research Centre	05° 5'59"S	38°37'59"E	18 May 1987	Petterson 87547	K
Polystachya concreta	TANZANIA	Iringa Distr.: Mufindi	08°28'37"S	35°18'9"E	16 Mar. 1986	Bidgood & Congton 275	K
Polystachya concreta	TANZANIA	Mbeya Distr.: Tukuyu, below Chivanjee	09°15'31"S	33°38'37"E	25 Mar. 1986	Bidgood & Congton 404	K
Polystachya concreta	TANZANIA	Sumbawanga Distr. Chapota	08° 7'27"S	31° 3'7"E	7 Mar. 1957	Richards 8544	K
Polystachya concreta	TANZANIA	Mahenge Distr., Kwiro Forest Reserve, 3-4 km S of Mahenge	08°40'56"S	36°43'0"E	20 Jan 1979	Cribb, Grey-Wilson & Mwasumbi 11086	K
Polystachya concreta	TANZANIA	E. Usambara Mts., Amani	05° 6'18"S	38°37'59"E	May 1980	Simkin 166 & 167	K
Polystachya concreta	TANZANIA	Mahenge Distr., Sali, Ngongo Mt on N side of E peak	08°12'5"S	32°10'0"E	23 Jan 1979	Cribb, Grey-Wilson & Mwasumbi 11137	K
Polystachya concreta	MOZAMBIQUE	Prov. de Sofala, at the road some km north Dondo	19°37'00"S	34°45'00"E	-	Petterson 131	K
Polystachya concreta	MALAWI	Southern Region, Blantyre Distr., Michiru Mountain, northwest of Blantyre, south-west slopes	15°45'00"S	34°58'00"E	27 Feb 1970	Brummitt 8781	K
Polystachya concreta	ZAMBIA	North Western, Solowezi distr., Mulilanshima Hill along Solowezi-Mnilunga rd	11°56'40"S	25°24'24"E	16 Feb 1995	Zimba 538	K
Polystachya concreta	MALWI	N. Prov, Mzimba Dist. Mzuzu, Marymount	11°27'31"S	34° 0'54"E	23 May 1970	Pawek 1970	K
Polystachya concreta	MALWI	Mulanje Mt, ascent to Chambe, path to forestry Cottage	15°55'16"S	35°38'49"E	14 Feb 1979	Blackmore, Brumitt & Banda 434	K
Polystachya concreta	TANZANIA	30 miles North of Mpanda	6°20'42"S	31°41'10"E	16 Jan 1944	Moreau 752	K
Polystachya concreta	TANZANIA	Chitoa forest, Lindi District, Lindi Region	10°00'00"S	39°25'00"E	24 Aug 1993	Clarke 3136	K
Polystachya concreta	MADAGASCAR	Toamasina, Nandrahanana, Masola Penninsula, Along Cape Masoala trail, N of Ambanizana	15°39'30"S	49°57'30"E	Jun 1993	Zijhra & Hutcheon	K
Polystachya concreta	MADAGASCAR	EC Madagascar, Toamasina (Tamatave), Prov. SW of Lac Alaotra, c.25 km west of Morarano Chrome, Forest of Manohilahy.	17°46'17"S	47°59'02'E	29 Jan 1995	DuPuy, Cribb, Andriantiana, Ranaivojaona	K
Polystachya concreta	UNION OF THE COMOROS	Grande Comore. Bahani. Haboho, foret de Bahani	11°38'28"S	43°17'40"E	20 Jul 2000	Brionnaud, Yahaya & Boulongne 21	K
Polystachya concreta	UNION OF THE COMOROS	Grande Comore. Singani. Mdjojezi	11°50'S	43°19'E	24 Jul 2000	Brionnaud, Yahaya & Boulongne 31	K
Polystachya concreta	THE REPUBLIC OF SOUTH AFRICA	Near the Tugela	29°10'41"S	31°24'45"E	Mar. 1972	Gerrard 1813	K
Polystachya concreta	CENTRAL AFRICAN REPUBLIC	Boukoko	03°53'34"N	17°54'55"E	6 Aug 1947	Tisserant 94	BM
Polystachya concreta	ANGOLA	Golungo	09°08'00"S	14°46'00"E	Feb 1855	Welwitsch 655	BM
Polystachya concreta	UGANDA	Buganda, Namanve	02°57'54"S	29°11'34"E	Oct 1934	Synge 1233	BM
Polystachya concreta	EQUATORIAL GUINEA	Annobon	01°25'19"S	05°37'10"E	15 Feb 1933	Exell 894	BM
Polystachya concreta	GABON	Monts Doudou, W of Doussala, Reserve de Faune de Moukalaba	02°28'05"S	10°25'21"E	5 Dec 1986	Arends, Louis & de Wilde 641	WAG
Polystachya concreta	GABON	Inselberg, ca. 25 km ES E of Medouneu	00°59'39"N	10°47'21"E	4 Feb 1986	J. M. & B. Reitsma & Louis 1842	WAG
Polystachya concreta	GABON	5-30 km NNW of Ndjole	0°10'43"S	10°45'53"E	22 Apr 1992	Breteler, Jongking & Wieringa 11005	WAG
Polystachya concreta	REPUBLIC OF SEYCHELLES	Rabi-Kounga	01°55'S	9°55'E	14 May 1992	Breteler, Jongking, Nzabi & Wieringa 11445	WAG
Polystachya concreta	REPUBLIC OF SEYCHELLES	Mahe, above distillery, Mare aux Cochons	04°37'60"S	55°25'00"E	21 Dec 1961	Jeffrey 547	K
Polystachya concreta	REPUBLIC OF SEYCHELLES	Mahe, Nicole up to Perard	4°38'37"S	55°26'20"E	26 Mar. 1962	Jeffrey 1223	K
Polystachya concreta	REPUBLIC OF SEYCHELLES	Mahe, slopes above Bel Ombre	04°37'13"S	55°25'00"E	24 Jan 1962	Jeffrey 782	K
Polystachya concreta	REPUBLIC OF MAURITIUS	Mahe, near Summi, Mt. Sebert	04°40'60"S	55°29'60"E	19 Mar. 1962	Jeffrey	K
Polystachya concreta	REPUBLIC OF SEYCHELLES	Petrin Nature Reserve: heath community association	20°25'37"S	57°26'49"E	13 Apr 1973	Lorence M121	K
Polystachya concreta	REPUBLIC OF SEYCHELLES	Mahe, trois Freres, below summit cross	04°43'34"S	55°31'14"E	22 Dec 1961	Jeffrey 550	K
Polystachya concreta	REPUBLIC OF SEYCHELLES	Mahe, Souvenir	04°40'03"S	55°27'44"E	24 Feb 1961	Jeffrey 513	K
Polystachya concreta	MADAGASCAR	Maroantsetra, Masoala Peninsula, Antalavia, ca. 22 km S of Ambanieana	15°46'55"S	50° 01'13"E	18 Apr 1987	Lowry II 4354	K, WAG
Polystachya concreta	MADAGASCAR	Antananarivo, Ankazobe. Kiangaro. Domaine Ramala, Tampoketsa d'Ankazobe	17°52'07"S	47°03'39"E	18 Mar. 1999	Labat et al. 2952	K
Polystachya concreta	LIBERIA	Montserrado, Firestone Harbel	06°33'09"N	10°31'46"W	14 Jun 1973	Lemckert 44	WAG
Polystachya concreta	LIBERIA	University New Site, 17 miles from Monrovia. Near Ginda village.	06°18'02"N	10°47'51"W	18 Oct 1965	Meer 234B	WAG
Polystachya concreta	IVORY COAST	Foret de Yapo. About 50 km N of Abidjan	05°45'56"N	04° 00'54"W	Aug 1860	de Wilde 804	WAG
Polystachya concreta	IVORY COAST	Mt. Tonkoui, NW of Man	07°27'14"N	7°38'13"W	17 Sep 1975	Burg 1054	WAG
Polystachya concreta	IVORY COAST	Near Brafouedi, 75 km NW of Abidjan.	05°46'11'N	04°34'35"W	30 Dec 1958	Leeuwenberg 2312	BR, K, WAG
Polystachya concreta	IVORY COAST	Divo, 8 km N of Guitry	5°50'19"N	5°21'36"W	3 Nov 1975	Beentje 1356	WAG
Polystachya concreta	TOGO	Sokode-Bafilo, an der Route N1, 6 km N von Aleheride. Berghang 50-250m uber der Strase, nahe Aledjo-Kadara, teils felsig, teils mit Bambusdickichten (abgestorben)	09°12'6"N	01°12'17"E	-	Hakki, Leuwenberger & Schiers 452	B, K
Polystachya concreta	LIBERIA	Nimba Mts. Near Iron mine of L.A.M.C.O.	07°39'04"N	8°14'53"W	25 Jun 1962	Leeuwenberg & Voorhoeve 4613	WAG
Polystachya concreta	MOZAMBIQUE	Zobue, Monte Zobue	15°34'59"S	34°26'00"E	21 Oct 1941	Torre 3698	WAG
Polystachya concreta	TANZANIA	Kiwengoma forest, Rufiji District, Coast Region. Northern edge of the Matumbi Highlands	08°20'01"S	38°54'59"E	17-19 Feb 1990	Frontier 850	C
Polystachya concreta	TANZANIA	Morogoro: Uluguru	07°13'56"S	37°33'20:E	13 Feb 1933	Schlieben 3935	B
Polystachya concreta	IVORY COAST	Guiglo, Tai, Inselberg, parc national de Tai, 6.5 km E of station de recherche	06°32'36"N	07°28'57"W	15 Nov 1986	Maesen 5296	WAG
Polystachya concreta	BURUNDI	Rumonge, route de Bururi - territoire:Bururi	03°58'22"S	29°26'15"E	7 Mar. 1971	Lewalle 5272	WAG
Polystachya concreta	UGANDA	Rukungiri district, Kayonza, Bwindi forest, Ihihizo	01°54'08"S	30°30'33"E	Aug 1998	Hafashimana 763	C
Polystachya concreta	GABON	Ogooue-Ivindo, Belinga 5 km on route de Okoume.	01°04'24"N	13°13'16"E	17 Mar. 2004	Wieringa 5089	WAG
Polystachya concreta	UGANDA	W. Ankole, Buhweju	00°21′00″S	30°18′00″E	28 Dec 1988	Rwaburindore 2780	BR, K, WAG
Polystachya concreta	LIBERIA	8 miles W of Kakata, along the road to St.Pauls River	06°31'34"N	10°20'56"E	8 Jun 1970	Jansen 1941A	K, WAG
Polystachya concreta	CAMEROON	Mt. Tonkoui, NW of Man	07°26'52"N	07°38'11"W	17 Sep 1975	Burg 1052	WAG
Polystachya concreta	MOZAMBIQUE	Manica e Sofala:Mossurize (Espungabera), Monte Chicachade "Tishashati"	20°26'02"S	32°46'17"E	18 Feb 1966	Pereira, Sormento & Marques 1460	WAG
Polystachya concreta	CAMEROON	Zingui Hill, 25 km. On the road from Ebolowa to Kribi, counted from the crossing at Ebolowa	2°55'00"N	11°08'60"E	9 Oct 1975	de Wilde 8458A	WAG
Polystachya concreta	ETHIOPIA	Beside Godjeb River, near Godjeb farm of catolic mission, along the road from Jimma to Bonga	07°40'42"N	36°50'18"E	29 Mar. 1976	Jansen 5733	WAG
Polystachya concreta	GABON	About 10 km along the road from Fougamou to Sindara.	01°13'00"S	10°35'02"E	23 Feb 1983	de Wilde, Arends, Louiss, Bouman & Karper 753	WAG
Polystachya concreta	TOGO	ca. 5 km E von Badou an der Strase nach Atakpame, mei Totame, Wald in engem	07°31'36"N	01°07'35"E	30 Apr 1978	Hakki, Leuwenberger & Schiers 629	B
Polystachya concreta	TANZANIA	Kiwengoma forest, Rufiji District, Coast Region. Northern edge of the Matumbi Highlands	08°19'60"N	38°55'00"E		Frontier 60	C, K
Polystachya concreta	CAMEROON	Station du Cacaoyer de N'Koemvone, Ebolowa, 14 km. On the road to Ambam.	02°55'00"N	11°08'60"E	27 Aug 1974	de Wilde 7414	K, WAG
Polystachya concreta	SAO TOME & PRINCIPE	Crossing of the road from S.Joao dos Angolares to Ribeira Peixe with the Rio Grande, near the bridge	00°07'59"N	06°38'53"E	12 Jan 1980	de Wilde, Arends & Groenendijk 103	WAG
Polystachya concreta	IVORY COAST	Masindi District, Budongo forest, Kaniyo-Pabidi beat.	01°46'19"N	31°33'55"E	Feb 1996	Hafashimana 61	C
Polystachya concreta	UGANDA	South, Quartier Administrative, Kribi Residence, A.K.E.	02°56'06"N	09°54'36"E	1 Oct 2001	Andel, Mehenga & Gnamaloba 4086	K, WAG
Polystachya concreta	BURUNDI	terr. Bururi, km 8 route Rumonge-Bururi	03°58'22"S	29°26'15"E	16 Feb 1969	Gelarge 83	BR
Polystachya concreta	EQUATORIAL GUINEA	Annobon, near the Crater-lake	01°25'54"S	05°38'23"E	14 Jul 1959	Melville 197	BR, K
Polystachya concreta	CAMEROON	Kribi, Cath. Mission	02°56'06"N	09°54'36"E	17 Feb 1969	Bos 3897	BR
Polystachya concreta	GABON	6km N de Makokou	00°33'44"N	12°51'26"E	3 Mar. 1961	Halle 1399	BR
Polystachya concreta	DEMOCRATIC REPUBLIC OF THE CONGO	Garamba	04°05'02"N	29°31'10"E	7 May 1950	Noirfalse 270	BR
Polystachya concreta	DEMOCRATIC REPUBLIC OF THE CONGO	Sake, coulee de lave du Tshambene, Terr. Masisi	01°34'26"S	29°02'28"E	7 Feb 1972	Bamps 3114	BR
Polystachya concreta	DEMOCRATIC REPUBLIC OF THE CONGO	Kayo-Lubudi	9°57'24"S	25°58'24"E	29 Jan 1986	Bamps & Malaisse 8607	BR
Polystachya concreta	EQUATORIAL GUINEA	Rio Muni, Ebebiyin to Mikomesong, 33 miles Ebebiyin	02°09'08"N	11°19'50"E	13 Feb 1969	Sanford 5732	K
Polystachya concreta	EQUATORIAL GUINEA	Rio Muni, near village Mbomo, 8 miles off main road to Rio Benito	01°49'45"N	10°41'27"E	26 Feb 1969	Sanford 6067	K
Polystachya concreta	CAMEROON	Yaunde District, near village Atok, Ayos-Abong-Mbang road	04°00'15"N	12°46'37"E	24 Oct 1968	Sanford 5219	K
Polystachya concreta	CAMEROON	Yaounde Didtrict, Mfou, 22 miles from Yaounde on Akonolinga road	03°58'00"N	11°56'00"E	19 Oct 1968	Sanford 5200
Polystachya concreta	SAO TOME & PRINCIPE	Sao Tome, Praia Xufexufe	00°07'60"N	06°30'00"E	11 Sep 1997	Stevart 169	K
Polystachya concreta	SURINAME	Near the 2n or Oude Ryweg, Paramaribo	5°49'23"N	55°10'04"W	23 May 1916	Samuels 336	K
Polystachya concreta	DOMINICAN REPUBLIC	Cordillera Septentrional: Prov. Salcedo; carretera Tenares-Gaspar Hernandez, entradndo por el lugar llamado "La Jibara", 1.5 km al. N de Boba Arriba	19°23'37"N	70°21'31"W	26 Nov 1992	Jimenez & Garcia 703	B
Polystachya concreta	USA	St. Thomas, Signal Hill	18°21'16"N	64°56'40"W	1845	Oersted s.n.	C
Polystachya concreta	PUERTO RICO	Sierra de Luquillo	18°16'52"N	65°46'58"W	Jun 1885	Krug & Urban	C
Polystachya concreta	GUYANA	Potaro-Siparuni, Pakraima Mts; Upper Ireng watershed; E bank Kaatnang R. at base of Achiknang	04°59'N	60°08'W	20 Jul 1994	Henkel & Chin 5750	U
Polystachya concreta	ECUADOR	Prov. Pichincha: Santo Domingo – Quito Road, 28km northeast of Santo Domingo.	00°15'15"S	79°10'21"W	29 Jul 1980	Sauleda, Ragan, Luther, Wunderlin, Hansen, Davenport& Wiersema 3809	U
Polystachya concreta	USA	Florida, Everglades	25°24'29'N	80°31'24W	10 Feb 1916	Small 7295	K, U
Polystachya concreta	GUYANA	Road from Karanambo to Yupukari	3°45'N	59°20'W	10 Feb 1916	Maas, Koek, Lall, ter Welle & Westra 7212	U
Polystachya concreta	USA	Florida, Hammock, between Flamingo and Coot Bay, Monroe Counry	25°10'02"N	80°54'25"W	5 Dec 1921	J. K. Small, G.K. Small & DeWinkeler	C, W
Polystachya concreta	GUYANA	Kanuku Mts, Moco Moco R.	03°12' 01"N	59°35' 01"W	16 Jul 1995	Jansen-Jacobs, ter Welle, Simmons, Jacobs-Brouwer, James & Andrew 4509	U
Polystachya concreta	GUYANA	West – Demerara, Mabura Hill, 180 km SSEof Georgetown	05°16'60"N	58°40'60"W	25 May 1985	Steege & Cornelisse 110	C, U
Polystachya concreta	CUBA	Hills about Tabajo, base of El Yungue	20°21'8"N	74°34'26"E	1-2 Dec 1910	Schafer 7701	K
Polystachya concreta	CUBA	Firmeza to Gran Piedra	20°00'41"N	75°37'36"E	4-5 Mar. 1911	Schafer 8953	K
Polystachya concreta	BAHAMAS	Andros, 9.5 northwest of Fresh Cr.	24°43'06"N	77°48'00"W	16 Mar. 1977	Salueda 1719	K
Polystachya concreta	GUYANA	vicinity Mazaruni Forest Station	5°56'00"N	59°03'59"W	23 May 1944	Maguire & Fanshawe 23581	K
Polystachya concreta	GUYANA	Essequibo River, Maraballi Creek, near Bartica	06°24'21"N	58°37'23"W	7 Sep 1929	Sandwith 182	K
Polystachya concreta	USA	Florida, Monroe Country, Flamingo	25°08′27″N	80°55′27″W	14 Mar. 1905	Eaton 1334	K
Polystachya concreta	DOMINICA	Northwest Slopes of Morne Diablotins, Syndicate Estate	15°30'12"N	61°23'50"W	11 Nov 1983	Whitefoord 3551	BM
Polystachya concreta	DOMINICA	Granvillia swamp. Behind Portsmouth	15°34'04"N	61°27'13"W	28 Sep 1984	Whitefoord 4252	BM
Polystachya concreta	DOMINICA	Northwest slopes of Morne Diablotins.	15°30'13"N	61°23'51."W	07 Oct 1984	Whitefoord 4373	BM
Polystachya concreta	GUADELUPE	Pointe-Noire (Le Piton)	16°13'48"N	61°47'12"W	18 Sep 1974	Jeremie 166	P
Polystachya concreta	GUADELUPE	Marigot (Crete Corossol)	16°13'48"N	61° '01'48"W	1 Oct 1974	Jeremie 249 & 254 & 271	P
Polystachya concreta	DOMINICA	Sud, N.W. Berekua	15°14'34"N	61°19'06"w	21 Jul 1983	Jeremie 1292	P
Polystachya concreta	GUADELUPE	Basse Terre, Cote sous le Vent, valle de Beaugendre	14°49'12'N	61°01'48"W	10 Mar. 1977	Sastre 5379	P
Polystachya concreta	VENEZUELA	Terr. Fed. Delta Amacuro. Depto. Pedernales (boundary with Depto. Tucupita): Cano Simoina, west of Isla Cucuina, south of Barra de Cucuina,	9°45'N	61°53'W	8 Oct 1977	Steyermark, Liesner & Delascio 114346	P
Polystachya concreta	DOMINICA	Salem, Yercad, Servarayans, Yercad, Manjakkottai (Loop road)	11°46'30"N	78°12'33"E	7 Nov 1978	Venugopal 19051	C
Polystachya concreta	THAILAND	SW Kachanaburi, Khao buing	14°06'56"N	99°08'40"E	16 Aug 1971	CB, BS, BN 2991	C
Polystachya concreta	SRI LANKA	North Central Province Anuradhapura Distr. Ritigala	08°07'04"N	80°39'33"E	-	Cramer 3835	K
Polystachya concreta	THAILAND	Poo Kradeng	14°26'48"N	121°01'32"E	-	Floto 7328	C
Polystachya concreta	MALAYSIA	Fraser's Hills, Pahang State	03°34'33"N	101°44'36'E	-	Segerback 2119	K
Polystachya concreta	PHILLIPINES	Bontoc subprovince, Luzon	17° 5'14"N	120°58'32"E	14 Aug 1914	Vanoverbergh 760	B, C, U, W
Polystachya concreta	MALAYSIA	Palau Tioman, Gunung Kajang	02°46'00"N	104°09'00"E	16 Aug 1988	Coleman 10	K
Polystachya concreta	THAILAND	Siam, Ko Tao	10°05'38"N	99°50'22"E	1918	Kerr	K
Polystachya concreta	CHINA	Yunnan, Mengla Xian	21°27'59"N	101°35'00"E	-	Zhanhuo 91-279	K
Polystachya concreta	SRI LANKA	Agalawatta, Kalutara Distr.	06°32'34"N	80°09'24"E	-	Segerback 3003	K
Polystachya concreta	SRI LANKA	Moragala, Kalutara Distr. Western Province	06°28'02"N	80°11'35"E	-	Waas 1273	K
Polystachya concreta	THAILAND	Siam, Sai Yok, Kanburi	14°06'56"N	99°08'40"E	8 Aug 1928	s. col. s.n.	K
Polystachya concreta	INDIA	Madras, Madurai, Dist: Periakulam, Shembaganur - Periakulam bridle path	09°55'30"N	78°07'10"E	21 Nov 1985	Matthew, Usha & Rajendren 42971	C
Polystachya concreta	INDIA	South, Ouchterlony Valley, Nilgiris	09°55'50"N	78° 8'37"E	1944	Barneo 1240	K
Polystachya concreta	INDONESIA	East Java, G. Lamangan, S of Probolinggo	07°55'22"S	113°13'57"E	03 Mar. 1982	Comber 1289	K
Polystachya concreta	DOMINICA	St. Peter, Syndicate Estate	15°29′07″N	61°27′42″W	17 Jan 1986	Whitefoord 5167	BM
Polystachya concreta	INDIA	Province of Rizal, Luzon	15°42'38"N	121° 6'26"E	Aug 1911	Ramos 13550	K
Polystachya concreta	THAILAND	Tamil Nadu: Madurai, Shembaganur-Periakulam bridle path	12°29'50"N	78°34'01"E	21 Nov 1985	Matthew, Usha & Rajendren 42972	C
Polystachya concreta	THAILAND	North: Chiang Mai, Doi Phahom Pok	19°59′16″N	99°08′47″E	26 Aug 2006	Damapong 82	BKF
Polystachya concreta	THAILAND	Chiang Mai, 4 km N of Omkoi	17°48'50"N	98°22'16"E	-	GT 5023	C
Polystachya concreta	THAILAND	North-East: Loei, Phu Kradung,	17°16'51"N	101° 9'31"E	12 May 1905	Floto 7328	BKF, C
Polystachya concreta	THAILAND	Central: Kanchamburi, Si Sawat	14°35'57"N	99° 6'50"E	30 Jan 1962	Smitinand 7400	BKF
Polystachya concreta	THAILAND	Bangkok	13°43'24"N	100°28'34"E	-	Kerr 656	K
Polystachya concreta	THAILAND	Thung Salaeng Luang	16°47'25"N	100°59'11"E	29 Jan 1964	GT 5211	C
Polystachya concreta	THAILAND	Satun, Tarutao	06°32'58"N	99°40'08"E	-	GT 6532	C
Polystachya concreta	THAILAND	Surat Thani, Ko Tao	10°05'44"N	99°50'25"E	19 Sep 1918	Kerr 643	K
