# Supplementary material for: Ecological niche modeling of the pantropical orchid Polystachya concreta (Orchidaceae) and its response to climate change
Source: Sci Rep. 2020 Sep 9;10:14801. doi: 10.1038/s41598-020-71732-1 (PMC7481249; doi:10.1038/s41598-020-71732-1)
Supplement: Supplementary file 3 [file 41598_2020_71732_MOESM3_ESM.xls]

## Sheet: Arkusz1
Region	Y	X	bio1	bio2	bio3	bio4	bio5	bio8	bio12	bio13	bio14	bio15	bio18	bio19
Africa	39.4603	4.17444	221	151	76	1332	334	228	497	157	5	111	61	16
Africa	32.625	-26.875	223	112	58	2522	312	253	814	133	24	53	344	82
Africa	38.9167	8.33333	202	145	74	1133	296	201	837	195	8	86	198	35
Africa	30.625	-29.625	196	115	57	2740	280	220	839	134	15	54	329	63
Africa	32.375	-27.875	218	108	54	2885	306	251	868	125	30	43	329	103
Africa	30.5092	-1.90222	199	114	85	301	267	199	893	153	5	57	162	114
Africa	33.6078	-11.8543	200	111	59	1944	285	211	913	220	0	112	258	10
Africa	39.4167	-10	249	94	70	1216	307	259	960	188	6	86	359	22
Africa	29.1928	-2.965	243	116	80	347	318	242	965	139	5	58	134	109
Africa	32.1667	-8.20139	244	121	68	1348	330	247	970	219	0	105	93	2
Africa	30.125	-23.625	198	129	59	3125	286	232	983	205	12	86	554	39
Africa	31.6861	-6.345	244	121	69	1081	325	247	1003	203	0	92	143	1
Africa	31.4125	-29.1781	208	99	55	2606	286	240	1025	132	34	42	379	113
Africa	32.83	-19.12	184	112	58	2754	270	210	1037	227	10	94	638	34
Africa	31.0519	-8.12417	228	119	67	1164	307	235	1048	211	0	98	347	2
Africa	29.4375	-3.97278	235	103	72	551	303	236	1060	170	3	65	237	102
Africa	39.6833	-3.68333	246	82	67	1304	311	244	1063	219	20	58	209	237
Africa	37.7	-5.96667	226	120	72	1635	306	231	1076	195	17	63	345	61
Africa	14.76	-9.33	225	95	65	1663	287	240	1084	256	1	94	570	16
Africa	34.4333	-15.5831	222	108	57	2260	317	237	1093	232	7	97	343	42
Africa	35.022	-15.7737	206	96	56	2173	288	222	1098	261	5	100	348	28
Africa	30.875	-25.125	176	123	63	2592	257	203	1100	190	15	75	559	46
Africa	29.875	-31.375	190	75	55	1996	251	216	1113	139	35	39	390	127
Africa	16.347	-9.546	210	144	69	1061	295	218	1120	204	0	78	473	7
Africa	34.9958	-18.4036	241	127	63	2437	338	263	1123	262	17	89	298	78
Africa	38.5	-4.75	197	97	63	1780	281	205	1128	198	41	55	247	149
Africa	39.3864	-4.26194	239	85	65	1450	307	236	1137	228	21	59	119	248
Africa	29.38	-1.17	222	122	91	271	289	220	1145	132	40	29	301	357
Africa	25.9733	-9.95667	201	128	62	1636	292	210	1147	208	0	89	287	2
Africa	25.45	-10.68	205	132	63	1526	302	211	1165	220	0	90	305	5
Africa	38.9164	-8.33361	228	79	69	1215	278	237	1174	245	12	76	416	41
Africa	30.3	-0.35	187	118	87	355	256	186	1182	149	36	37	259	188
Africa	47.9839	-17.7714	195	129	67	2261	287	218	1192	294	5	108	764	21
Africa	46.8572	-24.7433	208	113	64	2468	290	237	1198	200	41	57	551	166
Africa	36.9333	-15.15	226	126	60	2373	329	244	1210	259	10	98	335	37
Africa	31.3833	0.916667	220	112	81	657	296	217	1212	161	36	40	188	339
Africa	17.5447	-12.2953	206	146	60	1587	310	214	1228	216	0	87	292	11
Africa	30.375	-22.875	190	111	59	2724	270	219	1228	242	18	81	672	59
Africa	35.3817	-17.4791	217	120	63	2060	315	234	1238	259	18	84	361	87
Africa	31.125	-26.375	172	117	60	2699	253	201	1240	215	20	67	592	69
Africa	34.0667	-11.4667	182	112	56	2676	269	205	1240	229	8	83	493	49
Africa	34.75	-19.6167	247	101	58	2604	325	274	1252	238	20	81	671	80
Africa	32.5811	0.313611	216	106	81	642	284	218	1284	181	61	34	270	218
Africa	30.12	-3.9	174	117	70	779	255	173	1292	213	2	69	274	107
Africa	26.3981	-12.2197	194	150	58	2477	306	210	1297	270	0	101	478	6
Africa	1.12639	7.52667	262	104	73	1204	345	245	1301	193	13	61	245	542
Africa	25.4067	-11.9444	195	144	59	2147	302	206	1303	256	0	96	274	7
Africa	35.3025	-8.47694	168	109	65	1624	249	176	1303	258	7	88	248	41
Africa	32.7714	-20.4339	192	106	61	2402	268	217	1306	263	22	84	719	82
Africa	44.4822	-18.0464	251	110	67	1709	322	265	1307	368	2	115	698	12
Africa	33.5667	0.95	233	121	81	705	315	235	1319	203	40	41	212	310
Africa	31.5653	1.77194	231	119	82	784	312	223	1323	173	32	42	181	386
Africa	47.9435	-18.4147	182	118	66	2422	265	206	1325	313	13	99	809	54
Africa	0.2	6.48	259	101	74	1089	335	262	1327	207	23	48	302	336
Africa	37.5556	-7.23222	238	97	65	1740	306	251	1349	332	12	83	428	55
Africa	15.28	-4.47	250	94	67	1316	314	254	1355	251	2	73	511	9
Africa	46.5833	-20.4167	172	127	65	2390	262	195	1362	303	10	97	827	33
Africa	35.4667	6.75	218	140	85	628	307	211	1374	214	23	60	149	600
Africa	1.20472	9.20167	257	125	68	1409	355	238	1381	256	4	82	163	751
Africa	39.21	-6.26	266	92	68	1271	334	273	1383	325	35	75	277	117
Africa	124.277	-9.86047	222	81	70	945	276	229	1407	262	9	81	432	74
Africa	29.75	0.333333	195	111	89	363	261	193	1413	164	71	27	364	304
Africa	15.1	-5.13333	236	96	65	1488	300	243	1414	270	1	76	552	7
Africa	-4.57639	5.76972	266	84	72	1051	328	270	1421	294	19	62	320	277
Africa	-5.36	5.83861	263	85	74	952	326	267	1466	246	24	51	383	293
Africa	-6.08333	4.95	260	71	73	890	314	256	1544	518	19	103	190	261
Africa	47.0608	-17.8686	195	129	68	1967	282	212	1545	389	3	109	869	12
Africa	29.5194	4.08389	245	122	78	999	333	235	1546	230	19	56	141	614
Africa	-4.015	5.76556	266	83	70	1102	327	271	1555	289	23	57	345	308
Africa	46.706	-19.3734	198	138	69	1978	288	216	1562	335	8	98	906	24
Africa	12.6833	4.3	235	96	80	635	301	230	1563	296	16	65	312	363
Africa	29.0411	-1.57389	179	110	90	249	237	177	1563	177	44	31	447	203
Africa	18.93	-5.32	250	105	80	354	310	249	1581	210	13	52	518	83
Africa	12.7769	4.00417	236	95	80	657	300	230	1587	294	19	62	323	463
Africa	29.2833	3.35	248	117	80	891	328	236	1593	214	32	48	308	583
Africa	12.8167	1.5	238	101	80	776	304	238	1611	291	32	56	558	172
Africa	15.0107	3.21948	242	108	81	541	309	241	1612	240	26	46	493	467
Africa	28.8	-2.25	178	105	85	290	239	178	1612	190	25	41	363	213
Africa	46.9827	-25.0223	226	87	59	2251	295	252	1616	222	67	37	624	339
Africa	38.6331	-5.09972	214	91	62	1734	293	222	1621	293	59	56	268	255
Africa	0.433333	6.85	245	101	75	1083	319	239	1626	225	30	46	359	507
Africa	16.1167	2.38333	250	105	78	580	318	245	1628	222	39	41	346	506
Africa	48.2944	-18.8569	188	111	64	2595	270	216	1631	312	40	75	843	158
Africa	29.85	2.7	222	113	80	841	299	212	1643	215	44	41	215	570
Africa	12.8572	0.562222	240	90	75	1024	301	242	1646	303	13	61	593	94
Africa	-7.4825	6.54333	259	106	72	1021	337	249	1648	314	18	61	318	621
Africa	11.63	0.317222	244	98	75	938	310	246	1652	303	4	67	584	45
Africa	17.9153	3.89278	234	111	76	569	308	234	1662	239	25	50	435	158
Africa	13.2006	1.06722	225	100	80	857	290	225	1675	296	25	56	585	144
Africa	11.56	3.62	239	90	81	685	298	235	1677	299	26	60	390	419
Africa	36.8383	7.67833	188	154	75	882	286	184	1696	285	24	63	427	189
Africa	25.1	-2.55	251	102	87	438	308	251	1700	231	34	43	485	164
Africa	28.5644	3.60361	250	120	77	853	336	241	1709	210	26	48	355	602
Africa	11.3306	2.15222	236	90	81	703	295	233	1739	308	39	58	474	318
Africa	-7.63694	7.45389	230	115	67	965	315	219	1755	320	18	63	323	801
Africa	17.4508	1.40444	252	103	85	542	317	248	1756	195	60	33	432	485
Africa	36.2333	7.26667	196	153	81	706	293	195	1764	217	41	43	384	614
Africa	-4.0275	5.33611	263	74	67	1089	320	259	1780	536	22	89	308	293
Africa	21.95	-3.63333	248	104	85	444	307	246	1780	228	31	41	473	174
Africa	49.4117	-14.9008	204	117	69	2233	285	227	1784	349	41	75	945	162
Africa	23.431	1.294	253	98	83	517	317	250	1799	227	72	31	437	494
Africa	35.6469	-15.9211	158	93	61	1740	236	172	1800	339	21	83	517	112
Africa	27.28	-1.05	241	107	89	358	301	240	1803	203	90	25	529	309
Africa	36.9667	-15.5	223	124	60	2488	329	240	1826	346	20	82	485	119
Africa	18.1017	-0.795833	253	88	84	523	307	249	1841	224	70	28	521	422
Africa	55.5382	-21.1217	133	65	53	2084	197	159	1846	296	65	48	784	268
Africa	11.1417	2.825	239	86	78	779	296	235	1852	324	38	57	493	366
Africa	36.7167	-8.68222	209	84	58	1674	278	217	1865	421	11	91	630	43
Africa	-8.23944	7.655	248	132	69	910	341	237	1874	340	13	67	397	901
Africa	7.35	1.6	240	68	72	792	287	248	1877	337	23	58	526	152
Africa	10.4225	-2.46806	240	101	68	1326	311	245	1906	361	1	72	694	12
Africa	10.3489	6.52611	238	107	70	956	321	225	1914	343	6	75	258	935
Africa	11.0667	0.883333	235	97	76	861	300	233	1926	351	7	63	620	78
Africa	57.597	-20.278	211	71	54	2154	277	238	1949	321	61	52	850	272
Africa	43.6667	-12.2883	245	75	68	1285	294	258	1958	356	53	58	914	214
Africa	9.91667	-1.91667	257	95	67	1326	324	261	1962	370	2	72	700	14
Africa	10.9492	0.567778	240	94	75	898	303	241	1986	358	5	66	643	54
Africa	14.0758	-1.92306	241	91	75	869	300	243	2001	260	16	56	704	60
Africa	11.0199	-0.4531	243	97	74	1009	307	245	2007	367	3	69	638	33
Africa	10.6333	-1.1	260	103	73	1102	327	263	2016	377	4	69	671	28
Africa	10.135	-0.870833	260	85	68	1195	319	264	2026	385	4	71	687	22
Africa	-8.13333	6.06667	268	107	73	923	343	262	2029	348	24	55	380	678
Africa	10.75	-0.083333	257	91	73	995	318	259	2035	371	3	70	650	34
Africa	10.4692	-0.777778	261	91	70	1136	323	265	2053	381	5	69	699	31
Africa	11.339	-1.72	235	115	72	1240	310	240	2072	380	2	70	700	20
Africa	11.301	-1.23169	235	109	73	1116	306	239	2096	391	2	71	676	25
Africa	10.6908	1.82917	234	88	77	749	293	231	2098	356	21	57	621	317
Africa	-8.98139	7.2375	253	139	73	589	349	248	2107	408	17	60	758	913
Africa	10.5468	2.74688	225	81	77	770	279	220	2141	372	49	56	526	481
Africa	10.7892	0.994167	222	92	76	817	283	220	2142	377	6	61	701	86
Africa	110.531	-7.66979	252	86	78	419	306	250	2145	335	32	63	368	157
Africa	43.2944	-11.6411	210	75	68	1275	260	222	2192	345	57	51	924	280
Africa	6.63333	0.283333	206	69	71	829	253	206	2205	375	6	62	753	71
Africa	33.6436	-9.25889	198	110	63	1552	282	202	2206	499	22	80	459	143
Africa	-8.70611	7.36222	245	142	74	707	344	236	2232	413	18	67	762	947
Africa	9.55	-0.5	250	70	66	1097	302	253	2250	415	2	70	796	16
Africa	55.4167	-4.63333	243	43	67	618	280	243	2276	381	71	48	553	296
Africa	10.35	1.57	218	87	77	751	275	214	2355	381	16	54	737	316
Africa	10.4	0.616667	228	86	74	864	286	228	2374	407	5	64	781	63
Africa	119.3	-3.11667	212	80	78	419	266	214	2420	298	113	28	619	449
Africa	9.7	4.82	199	90	76	919	264	185	2526	443	17	69	397	1223
Africa	8.70444	3.48944	194	78	78	704	248	186	2591	426	43	56	417	1021
Africa	10.0043	2.7997	252	69	75	797	301	248	2612	465	69	59	353	734
Africa	48.4525	-20.7331	234	81	58	2223	298	259	2630	404	76	47	1141	492
Africa	48.55	-20.37	235	78	58	2136	297	260	2670	415	72	48	1159	504
Africa	9.88333	0.5	255	72	70	906	306	255	2698	463	4	67	883	45
Africa	9.9	3.58333	261	70	70	1002	315	250	2802	483	43	59	454	1127
Africa	49.411	-17.6848	236	81	60	2140	303	262	2831	404	92	43	1143	471
Africa	-9.74806	8.41806	243	156	73	887	348	236	2834	441	18	58	580	1151
Africa	9.35531	0.586028	257	61	67	867	303	257	3157	508	3	66	1064	42
Africa	49.6053	-16.8364	237	70	59	1954	297	256	3260	439	92	42	1237	584
Africa	9.2	4.01667	248	77	77	768	304	236	3368	642	49	65	501	1601
Africa	-10.7975	6.30056	257	94	78	697	319	249	4552	892	41	79	316	2057
America	-38.2167	-9.4	259	105	69	1585	339	255	535	83	8	47	123	134
America	-39.0667	-10.9167	240	118	71	1751	324	245	546	73	17	36	163	127
America	-37.7514	-10.255	232	85	65	1697	297	214	588	83	17	42	133	191
America	-36.9006	-9.77333	239	91	67	1681	309	221	636	111	11	66	106	251
America	-78.355	-6.181	204	114	83	473	272	207	644	94	21	39	174	74
America	-37.2389	-9.53806	244	89	65	1815	314	223	651	107	14	60	136	254
America	-37.5343	-9.37767	238	90	64	1886	309	217	655	102	13	57	141	253
America	-36.8999	-9.30599	239	95	67	1702	314	219	683	104	14	60	109	250
America	-36.385	-8.24083	199	91	70	1476	268	201	702	116	11	62	130	216
America	-41.2117	-11.5975	200	98	73	1340	265	210	705	120	16	58	262	83
America	-37.5583	-10.5303	237	81	66	1527	298	222	732	119	25	53	129	269
America	-39.065	-11.6331	227	94	70	1487	297	228	736	81	29	26	196	173
America	-41.4258	-12.5736	203	116	73	1251	280	212	860	139	18	56	304	90
America	-78.95	-2.26667	171	110	85	162	237	172	948	159	28	58	402	111
America	-86.2833	13.0167	218	107	73	847	291	220	1012	239	3	94	313	64
America	-41.2097	-21.3403	232	95	61	1839	306	247	1025	177	26	54	322	87
America	-77.8667	-5.94472	135	117	83	443	204	136	1065	138	49	29	302	161
America	-39.5669	-15.3897	215	79	65	1269	273	225	1105	137	65	23	293	244
America	-35.8439	-8.72	210	83	69	1309	274	195	1113	188	26	59	209	455
America	-64.9444	18.3544	258	69	67	1167	308	265	1119	145	45	34	342	166
America	-40.1364	-19.9686	246	83	60	1705	315	260	1127	183	43	47	302	159
America	-36.3329	-9.91516	241	81	68	1358	302	228	1144	197	25	65	172	454
America	-57.5666	-19.2196	225	116	67	2136	305	246	1173	194	30	55	492	129
America	-35.5825	-6.86583	234	96	73	1262	301	230	1182	175	22	57	297	421
America	-40.0636	-19.1375	240	94	64	1589	313	254	1207	183	39	49	364	146
America	-80.9242	25.1408	238	91	50	3195	320	275	1215	205	37	62	492	126
America	-39.6022	-14.7031	210	73	65	1162	265	219	1222	143	67	23	328	295
America	-35.225	-6.13333	254	90	73	1120	315	251	1225	198	16	68	167	446
America	-40.5375	-19.3117	222	103	66	1581	298	235	1242	199	33	57	406	123
America	-40.5194	-20.2914	217	93	62	1677	292	231	1242	197	44	48	365	167
America	-77.8	24.7183	249	70	50	2438	319	272	1247	197	27	63	487	118
America	-81.5158	27.6648	224	129	52	4258	335	273	1249	205	44	56	581	176
America	-87.7396	19.7694	260	111	69	1686	334	271	1254	201	41	52	404	173
America	-36.4277	-9.228	206	87	69	1435	273	188	1263	221	24	63	143	543
America	-78.5167	0.133333	177	116	86	165	243	179	1274	189	25	52	503	295
America	-79.653	0.785	243	70	80	479	289	247	1284	246	26	74	515	99
America	-81.6433	22.4103	250	114	66	1991	329	273	1289	210	15	68	560	78
America	-59.3333	3.75	273	90	81	596	334	267	1301	315	20	87	99	691
America	-49.4861	-28.9353	191	99	52	2985	283	230	1301	146	80	19	405	280
America	-78.9167	-5.06666	207	118	87	392	278	205	1308	172	53	36	294	198
America	-36.4147	-10.3942	252	81	68	1370	313	248	1311	231	33	63	236	450
America	-40.5428	-19.9101	200	100	64	1637	277	214	1320	207	41	51	416	157
America	-71.12	18.15	234	109	76	1005	299	244	1328	191	36	58	468	112
America	-48.4922	-22.8811	189	121	65	2248	273	214	1331	231	34	61	629	139
America	-44.2369	-20.1392	212	130	67	1918	295	228	1335	286	10	87	542	48
America	-41.5442	-20.9392	187	119	65	1889	273	203	1338	225	29	61	484	123
America	-38.6833	-12.3667	238	89	66	1483	307	231	1345	202	66	36	259	364
America	-40.9242	-20.1769	183	108	64	1705	264	198	1371	217	37	54	459	150
America	-50.7069	-24.1006	189	129	62	2795	285	222	1399	176	68	26	471	273
America	-48.2713	-17.5075	235	144	68	1354	325	242	1407	280	9	79	356	55
America	-47.7578	-15.1897	230	105	69	925	300	233	1413	267	5	80	192	35
America	-42.3875	-21.9908	210	114	61	2146	300	229	1413	266	20	70	584	97
America	-35.2167	-5.8	258	85	73	1054	313	255	1426	232	18	69	351	534
America	-70.3586	19.3936	244	100	71	1480	313	240	1440	177	83	26	333	317
America	-41.0836	-20.5161	164	109	64	1738	246	179	1441	224	39	53	491	158
America	-80.5233	25.4081	237	97	52	3180	322	273	1465	249	35	61	581	131
America	-41.1892	-3.31694	221	111	79	695	295	216	1479	352	6	100	80	870
America	-49.59	-28.62	177	105	54	2885	274	214	1484	173	93	20	476	313
America	-38.0333	-12.0167	237	83	67	1436	301	233	1510	236	66	42	288	477
America	-75.6267	20.0114	209	89	66	1509	274	223	1511	247	37	56	512	133
America	-43.4367	-20.1536	180	114	64	1918	258	197	1526	314	15	81	642	61
America	-49.3919	-28.1894	178	101	53	2942	274	215	1528	190	88	24	515	304
America	-61.8833	9.75	264	80	79	631	313	266	1535	212	51	40	428	310
America	-48.1036	-24.5535	222	95	51	2926	309	257	1539	225	50	45	635	198
America	-58.6231	6.40583	262	70	76	581	313	260	1541	208	75	36	264	303
America	-48.4756	-27.5767	190	70	46	2745	270	225	1549	210	80	33	581	253
America	-38.9318	-4.21806	210	82	75	563	266	209	1550	311	27	78	206	246
America	-43.8798	-20.256	179	120	67	1811	258	194	1552	339	13	84	666	59
America	-69.6	18.77	258	105	76	1191	323	270	1556	204	57	45	594	195
America	-49.2356	-26.365	167	100	53	2902	259	202	1565	189	86	25	528	301
America	11.9333	3.96667	237	93	82	691	299	233	1581	288	18	63	351	429
America	-43.5745	-19.1034	186	116	64	1820	270	202	1582	325	10	82	624	55
America	-59.5836	3.20028	252	92	81	620	313	244	1589	335	33	83	184	848
America	-55.74	-26.29	214	123	54	3665	326	236	1597	192	88	24	397	277
America	-51.8833	-12.8333	257	131	71	952	340	261	1611	289	2	79	387	39
America	-48.8703	-27.5394	190	80	47	2965	275	227	1612	220	83	31	585	280
America	-48.87	-28.08	170	79	48	2848	253	206	1615	211	89	27	566	311
America	-35.0161	-7.7775	247	87	73	1094	306	235	1615	251	34	60	355	625
America	-49.2308	-27	192	95	51	2928	287	227	1617	189	92	23	523	298
America	-75.8105	20.4896	214	92	65	1641	282	230	1619	263	36	57	580	140
America	-55.4	-14.3167	247	129	74	1063	322	254	1635	263	6	71	750	63
America	-35.8285	-9.26131	238	71	68	1203	292	226	1637	278	32	63	251	691
America	-48.9608	-27.8097	171	83	48	2910	256	207	1641	220	88	28	579	312
America	-35.4899	-9.24295	249	66	70	1019	297	239	1642	252	37	59	302	616
America	-54.43	-26.3	200	137	56	3697	317	242	1644	173	82	20	454	309
America	-48.9308	-26.7998	190	91	50	2894	279	226	1644	208	85	26	571	297
America	-49.14	-27.27	175	92	51	2937	266	211	1648	203	92	24	553	320
America	-71.58	19.45	251	125	75	1291	333	256	1659	260	51	47	493	191
America	-0.683333	5.96667	241	88	75	957	304	244	1661	248	33	45	415	366
America	-79.6189	21.8706	226	96	61	1969	299	243	1673	265	23	63	629	119
America	-60.7872	2.54833	255	100	83	597	316	247	1682	320	31	78	151	856
America	-60.8128	-13.8947	223	133	71	966	308	229	1683	293	13	68	398	102
America	-77.319	18.1514	230	73	68	1033	283	236	1694	299	63	49	468	196
America	-54.41	-25.88	206	137	56	3620	322	227	1698	185	98	18	475	382
America	-61.3907	10.4072	257	87	79	652	309	260	1719	244	40	52	395	251
America	-74.3756	-9.16376	265	112	80	474	333	268	1720	242	59	41	595	237
America	-35.7806	-9.55696	244	66	68	1099	292	233	1727	289	41	65	253	737
America	-65.9119	7.0758	274	102	76	625	347	266	1748	355	12	86	109	992
America	-38.0094	-12.5725	246	74	66	1246	303	241	1748	312	73	49	333	504
America	-7.65	7.45	230	115	67	965	315	219	1755	320	18	63	323	801
America	-4.13333	5.33333	266	73	68	1083	322	262	1755	552	21	93	299	269
America	-50.0744	-29.205	159	91	52	2752	249	195	1785	173	130	10	487	437
America	-45.5447	-22.6731	143	111	62	2244	218	166	1800	320	32	68	823	141
America	-48.3333	-13.8333	247	108	69	744	322	247	1825	326	3	82	238	32
America	-47.5167	-14.1167	211	103	70	774	282	210	1837	355	4	80	266	183
America	-55.4558	-11.2822	253	143	70	746	353	252	1839	311	2	75	472	55
America	-48.7272	-26.055	210	76	47	2799	290	246	1840	270	81	39	744	263
America	-55.4117	-11.01	253	143	70	707	353	251	1869	318	2	74	476	60
America	-60.1333	4.98333	199	98	83	370	260	197	1890	308	60	53	302	262
America	-66.7722	-16.5172	216	127	67	1610	299	229	1892	303	45	60	622	155
America	-3.83333	5.23333	266	73	68	1033	322	262	1904	559	23	89	308	328
America	-50.3411	-6.39556	231	116	81	325	304	228	1930	295	22	60	282	802
America	-34.8432	-7.13826	253	78	67	1000	306	242	1936	326	40	62	419	769
America	-50.17	-8.05	254	127	76	301	338	251	1941	311	14	68	300	821
America	-52.0789	-3.27111	260	93	81	421	319	256	1974	365	33	68	110	904
America	-52.4686	-27.0558	193	117	57	3006	297	206	1985	202	140	10	515	468
America	-8.40111	7.69111	223	131	69	966	321	212	2004	359	19	63	330	820
America	-48.6987	-25.614	185	84	48	3034	269	221	2019	277	85	39	754	283
America	-2.73333	5.16667	268	73	73	953	323	265	2033	494	38	74	340	322
America	-66.7004	18.2655	237	110	75	1229	306	248	2041	256	72	40	577	245
America	-78.8597	-3.90167	217	111	82	554	290	216	2079	227	145	14	471	495
America	-52.5711	-1.17694	267	90	82	562	328	262	2089	312	48	53	199	691
America	-55.1678	5.82306	268	81	76	659	328	265	2091	310	103	37	371	462
America	-39.1333	-13.7167	243	64	64	1137	294	247	2092	212	115	17	535	548
America	-48.3877	-25.1783	221	83	48	3016	306	257	2099	298	73	43	865	276
America	-51.7661	-3.26361	259	93	80	437	319	255	2109	397	32	70	153	941
America	-69.0833	-12.5833	255	112	73	1049	328	262	2141	330	52	55	689	174
America	-52.8731	-10.8339	254	141	69	663	353	255	2144	354	3	75	559	54
America	-79.7	0.35	232	76	77	623	284	238	2180	406	35	77	1107	152
America	-79.2833	-1.78333	243	86	74	1004	301	253	2187	535	10	107	1385	38
America	-48.3038	-25.556	211	73	48	2659	291	246	2188	310	86	42	912	295
America	-61.6794	12.1129	245	79	79	655	292	249	2225	269	77	38	714	439
America	-61.03	14.82	254	69	72	926	299	260	2230	319	77	42	736	287
America	-73.1582	6.49058	198	112	88	280	263	195	2233	306	52	42	440	761
America	-56.7956	-9.34139	256	131	67	553	352	253	2250	376	11	69	321	119
America	-75.6966	5.751	227	107	87	403	292	222	2266	294	81	36	446	660
America	-78.9167	-0.36666	190	90	85	319	241	194	2278	382	51	68	966	194
America	-9.93333	6.81667	258	111	82	815	328	246	2328	433	25	59	387	1003
America	-53.4736	2.84719	251	93	76	497	320	248	2348	362	57	47	205	736
America	-74.5739	20.3522	250	86	64	1566	315	245	2352	324	122	32	517	561
America	-74.8501	5.87168	262	101	90	323	321	258	2430	372	95	43	510	799
America	-53.2	3.62	245	91	75	487	312	244	2439	353	67	42	260	723
America	-53.925	3.56895	243	90	78	501	309	242	2467	366	67	43	247	702
America	-59.0664	5.93333	262	77	78	593	314	261	2468	337	111	34	379	534
America	-78.1869	-1.4628	183	99	83	502	244	177	2498	338	135	28	480	852
America	-71.601	6.198	263	101	79	720	334	255	2571	411	24	59	389	1048
America	-157.967	21.5	215	84	66	1383	278	205	2573	279	137	21	506	731
America	-53.2335	3.9289	249	88	75	482	314	249	2598	366	64	45	278	789
America	-59.08	7.75	266	69	78	500	314	264	2603	366	111	38	480	466
America	-75.26	-0.6	259	93	80	664	317	250	2685	315	138	27	469	830
America	-56.2122	3.90889	263	88	75	752	331	259	2711	439	41	54	191	710
America	-10.3333	6.81667	261	105	82	821	328	249	2720	494	25	65	353	1248
America	-82.4233	8.78333	203	96	78	463	264	200	2724	428	41	59	474	227
America	-58.6833	5.28333	264	83	79	626	318	264	2818	415	101	40	509	605
America	-79.05	0.88333	258	85	86	365	310	263	2960	346	108	32	1027	603
America	-65.7828	18.2811	211	88	70	1244	270	223	3001	326	137	26	891	467
America	-84.8667	10.3833	209	98	75	657	277	207	3082	414	65	48	382	720
America	-76.9667	-2.08333	250	99	87	518	308	246	3146	325	210	15	782	834
America	-61.6445	16.0505	209	74	70	1110	259	220	3171	352	138	27	1023	486
America	-76.5667	1.16667	210	103	91	198	266	206	3180	372	190	23	654	1060
America	-78.2167	1.03333	206	90	91	207	255	209	3277	349	127	24	983	934
America	-76.1833	0.01666	253	95	86	448	310	250	3308	349	191	19	752	933
America	-84.2167	12.1667	257	81	73	742	314	259	3309	545	46	57	761	533
America	-61.3972	15.5033	210	75	72	1001	260	220	3354	366	160	27	1068	542
America	6.5	0.133333	229	69	70	826	276	229	3469	579	11	57	1052	126
America	-73.585	4.07417	257	102	84	634	322	253	3533	460	40	49	309	1142
America	-77.6	-1.06666	239	99	89	403	296	236	3654	415	199	22	895	1145
America	-83.7667	11.9833	256	75	71	800	309	260	4424	761	93	52	994	822
America	-83.6167	10.7833	263	80	76	770	318	254	5634	749	183	39	821	1958
Asia	78.1194	9.925	288	97	59	2097	371	281	831	190	14	73	149	208
Asia	78.5669	12.4972	271	107	56	2432	368	274	902	190	5	76	191	139
Asia	98.9	18.83	216	122	52	2362	322	222	1045	180	9	74	308	37
Asia	100.986	16.7903	241	121	55	2020	340	247	1101	216	4	74	358	33
Asia	98.3711	17.8139	245	127	52	2186	362	246	1161	203	16	71	246	61
Asia	101.017	15.127	271	108	57	1804	358	275	1181	260	5	76	284	42
Asia	101.159	17.2808	254	123	54	2193	355	263	1189	231	3	78	407	29
Asia	100.8	22.0107	228	120	53	3257	328	259	1262	239	15	76	559	59
Asia	99.1464	19.9878	229	121	51	2713	332	246	1385	303	7	85	415	36
Asia	100.476	13.7233	280	88	60	1327	349	280	1423	317	7	83	270	68
Asia	78.2092	11.775	217	103	59	1971	304	219	1430	251	16	67	314	230
Asia	100.453	21.9574	198	124	53	3229	297	229	1492	308	15	83	675	61
Asia	100.9	22.8	189	123	51	3680	286	226	1494	323	14	86	861	60
Asia	80.6592	8.11778	263	84	68	1287	323	252	1515	294	12	72	256	498
Asia	101.583	21.4664	225	119	55	3185	317	256	1549	310	21	77	683	75
Asia	99.1444	14.1156	270	104	55	1707	362	271	1795	353	5	85	308	66
Asia	99.8394	10.0939	264	91	67	1141	334	254	1827	389	58	59	333	686
Asia	99.1139	14.5992	263	105	54	1638	356	263	1839	362	5	87	305	59
Asia	96.8167	4.76667	172	96	85	380	229	170	1880	227	72	34	498	331
Asia	121.026	14.4467	272	80	66	1063	336	272	1911	400	8	84	407	107
Asia	121.107	15.7106	266	95	68	1152	336	271	1986	330	29	65	498	123
Asia	99.5	8.83	234	93	72	812	303	225	2086	353	48	49	461	672
Asia	99.6689	6.54944	263	91	75	481	329	259	2466	358	35	54	557	357
Asia	104.15	2.76667	238	79	80	493	293	231	2654	574	109	60	414	1280
Asia	101.733	3.71667	206	93	84	545	261	203	2671	339	122	30	632	714
Asia	113.233	-7.92278	249	116	75	693	321	254	2671	399	42	57	1034	219
Asia	120.976	17.0872	210	82	65	1039	269	212	2675	419	30	57	720	199
Asia	98.05	2.98333	220	100	88	325	278	216	2694	313	113	28	744	841
Asia	107.728	15.2236	202	99	58	1876	278	214	2793	637	17	88	685	69
Asia	106.733	-6.7	193	109	84	263	256	191	3345	366	136	29	994	481
Asia	109.955	-1.25933	271	84	89	296	320	268	3655	392	157	24	901	1135
Asia	80.1931	6.46722	266	70	71	507	316	272	3833	551	132	38	1145	782
